# Supplementary material for: Macrophage-Related Testicular Inflammation in Individuals with Idiopathic Non-Obstructive Azoospermia: A Single-Cell Analysis
Source: Int J Mol Sci. 2023 May 16;24(10):8819. doi: 10.3390/ijms24108819 (PMC10218437; doi:10.3390/ijms24108819)
Supplement: Supplementary file 1 [file ijms-24-08819-s001.zip]

Archive with 7 entries (7 files):
- Supplementary figures.docx
- Table S1.xlsx
- Table S2.xlsx
- Table S3.xlsx
- Table S4.xlsx
- Table S5.xlsx
- Table S6.xlsx
