# Supplementary material for: Macrophage-Related Testicular Inflammation in Individuals with Idiopathic Non-Obstructive Azoospermia: A Single-Cell Analysis
Source: Int J Mol Sci. 2023 May 16;24(10):8819. doi: 10.3390/ijms24108819 (PMC10218437; doi:10.3390/ijms24108819)
Supplement: Supplementary file 1 [file ijms-24-08819-s001.zip › Table S1.xlsx]

## Sheet: Sheet1
Spermatogonia	Spermatocyte	Spermatid	Endotheliocytes	Leydig cells	vascular smooth muscle (VSM) cells	Sertoli cells	macrophages	Peritubular myoid cell
TKTL1	SYCP3	TNP1	VWF	DLK1	FAM129A	SOX9	CD68	ACTA2
FGFR3		PRM1		STAR			CD74
SMS
