# Supplementary material for: Macrophage-Related Testicular Inflammation in Individuals with Idiopathic Non-Obstructive Azoospermia: A Single-Cell Analysis
Source: Int J Mol Sci. 2023 May 16;24(10):8819. doi: 10.3390/ijms24108819 (PMC10218437; doi:10.3390/ijms24108819)
Supplement: Supplementary file 1 [file ijms-24-08819-s001.zip › Table S2.xlsx]

## Sheet: Sheet1
	term	gene
1	HALLMARK_INFLAMMATORY_RESPONSE	ABCA1
2	HALLMARK_INFLAMMATORY_RESPONSE	ABI1
3	HALLMARK_INFLAMMATORY_RESPONSE	ACVR1B
4	HALLMARK_INFLAMMATORY_RESPONSE	ACVR2A
5	HALLMARK_INFLAMMATORY_RESPONSE	ADGRE1
6	HALLMARK_INFLAMMATORY_RESPONSE	ADM
7	HALLMARK_INFLAMMATORY_RESPONSE	ADORA2B
8	HALLMARK_INFLAMMATORY_RESPONSE	ADRM1
9	HALLMARK_INFLAMMATORY_RESPONSE	AHR
10	HALLMARK_INFLAMMATORY_RESPONSE	APLNR
11	HALLMARK_INFLAMMATORY_RESPONSE	AQP9
12	HALLMARK_INFLAMMATORY_RESPONSE	ATP2A2
13	HALLMARK_INFLAMMATORY_RESPONSE	ATP2B1
14	HALLMARK_INFLAMMATORY_RESPONSE	ATP2C1
15	HALLMARK_INFLAMMATORY_RESPONSE	AXL
16	HALLMARK_INFLAMMATORY_RESPONSE	BDKRB1
17	HALLMARK_INFLAMMATORY_RESPONSE	BEST1
18	HALLMARK_INFLAMMATORY_RESPONSE	BST2
19	HALLMARK_INFLAMMATORY_RESPONSE	BTG2
20	HALLMARK_INFLAMMATORY_RESPONSE	C3AR1
21	HALLMARK_INFLAMMATORY_RESPONSE	C5AR1
22	HALLMARK_INFLAMMATORY_RESPONSE	CALCRL
23	HALLMARK_INFLAMMATORY_RESPONSE	CCL17
24	HALLMARK_INFLAMMATORY_RESPONSE	CCL2
25	HALLMARK_INFLAMMATORY_RESPONSE	CCL20
26	HALLMARK_INFLAMMATORY_RESPONSE	CCL22
27	HALLMARK_INFLAMMATORY_RESPONSE	CCL24
28	HALLMARK_INFLAMMATORY_RESPONSE	CCL5
29	HALLMARK_INFLAMMATORY_RESPONSE	CCL7
30	HALLMARK_INFLAMMATORY_RESPONSE	CCR7
31	HALLMARK_INFLAMMATORY_RESPONSE	CCRL2
32	HALLMARK_INFLAMMATORY_RESPONSE	CD14
33	HALLMARK_INFLAMMATORY_RESPONSE	CD40
34	HALLMARK_INFLAMMATORY_RESPONSE	CD48
35	HALLMARK_INFLAMMATORY_RESPONSE	CD55
36	HALLMARK_INFLAMMATORY_RESPONSE	CD69
37	HALLMARK_INFLAMMATORY_RESPONSE	CD70
38	HALLMARK_INFLAMMATORY_RESPONSE	CD82
39	HALLMARK_INFLAMMATORY_RESPONSE	CDKN1A
40	HALLMARK_INFLAMMATORY_RESPONSE	CHST2
41	HALLMARK_INFLAMMATORY_RESPONSE	CLEC5A
42	HALLMARK_INFLAMMATORY_RESPONSE	CMKLR1
43	HALLMARK_INFLAMMATORY_RESPONSE	CSF1
44	HALLMARK_INFLAMMATORY_RESPONSE	CSF3
45	HALLMARK_INFLAMMATORY_RESPONSE	CSF3R
46	HALLMARK_INFLAMMATORY_RESPONSE	CX3CL1
47	HALLMARK_INFLAMMATORY_RESPONSE	CXCL10
48	HALLMARK_INFLAMMATORY_RESPONSE	CXCL11
49	HALLMARK_INFLAMMATORY_RESPONSE	CXCL6
50	HALLMARK_INFLAMMATORY_RESPONSE	CXCL8
51	HALLMARK_INFLAMMATORY_RESPONSE	CXCL9
52	HALLMARK_INFLAMMATORY_RESPONSE	CXCR6
53	HALLMARK_INFLAMMATORY_RESPONSE	CYBB
54	HALLMARK_INFLAMMATORY_RESPONSE	DCBLD2
55	HALLMARK_INFLAMMATORY_RESPONSE	EBI3
56	HALLMARK_INFLAMMATORY_RESPONSE	EDN1
57	HALLMARK_INFLAMMATORY_RESPONSE	EIF2AK2
58	HALLMARK_INFLAMMATORY_RESPONSE	EMP3
59	HALLMARK_INFLAMMATORY_RESPONSE	EREG
60	HALLMARK_INFLAMMATORY_RESPONSE	F3
61	HALLMARK_INFLAMMATORY_RESPONSE	FFAR2
62	HALLMARK_INFLAMMATORY_RESPONSE	FPR1
63	HALLMARK_INFLAMMATORY_RESPONSE	FZD5
64	HALLMARK_INFLAMMATORY_RESPONSE	GABBR1
65	HALLMARK_INFLAMMATORY_RESPONSE	GCH1
66	HALLMARK_INFLAMMATORY_RESPONSE	GNA15
67	HALLMARK_INFLAMMATORY_RESPONSE	GNAI3
68	HALLMARK_INFLAMMATORY_RESPONSE	GP1BA
69	HALLMARK_INFLAMMATORY_RESPONSE	GPC3
70	HALLMARK_INFLAMMATORY_RESPONSE	GPR132
71	HALLMARK_INFLAMMATORY_RESPONSE	GPR183
72	HALLMARK_INFLAMMATORY_RESPONSE	HAS2
73	HALLMARK_INFLAMMATORY_RESPONSE	HBEGF
74	HALLMARK_INFLAMMATORY_RESPONSE	HIF1A
75	HALLMARK_INFLAMMATORY_RESPONSE	HPN
76	HALLMARK_INFLAMMATORY_RESPONSE	HRH1
77	HALLMARK_INFLAMMATORY_RESPONSE	ICAM1
78	HALLMARK_INFLAMMATORY_RESPONSE	ICAM4
79	HALLMARK_INFLAMMATORY_RESPONSE	ICOSLG
80	HALLMARK_INFLAMMATORY_RESPONSE	IFITM1
81	HALLMARK_INFLAMMATORY_RESPONSE	IFNAR1
82	HALLMARK_INFLAMMATORY_RESPONSE	IFNGR2
83	HALLMARK_INFLAMMATORY_RESPONSE	IL10
84	HALLMARK_INFLAMMATORY_RESPONSE	IL10RA
85	HALLMARK_INFLAMMATORY_RESPONSE	IL12B
86	HALLMARK_INFLAMMATORY_RESPONSE	IL15
87	HALLMARK_INFLAMMATORY_RESPONSE	IL15RA
88	HALLMARK_INFLAMMATORY_RESPONSE	IL18
89	HALLMARK_INFLAMMATORY_RESPONSE	IL18R1
90	HALLMARK_INFLAMMATORY_RESPONSE	IL18RAP
91	HALLMARK_INFLAMMATORY_RESPONSE	IL1A
92	HALLMARK_INFLAMMATORY_RESPONSE	IL1B
93	HALLMARK_INFLAMMATORY_RESPONSE	IL1R1
94	HALLMARK_INFLAMMATORY_RESPONSE	IL2RB
95	HALLMARK_INFLAMMATORY_RESPONSE	IL4R
96	HALLMARK_INFLAMMATORY_RESPONSE	IL6
97	HALLMARK_INFLAMMATORY_RESPONSE	IL7R
98	HALLMARK_INFLAMMATORY_RESPONSE	INHBA
99	HALLMARK_INFLAMMATORY_RESPONSE	IRAK2
100	HALLMARK_INFLAMMATORY_RESPONSE	IRF1
101	HALLMARK_INFLAMMATORY_RESPONSE	IRF7
102	HALLMARK_INFLAMMATORY_RESPONSE	ITGA5
103	HALLMARK_INFLAMMATORY_RESPONSE	ITGB3
104	HALLMARK_INFLAMMATORY_RESPONSE	ITGB8
105	HALLMARK_INFLAMMATORY_RESPONSE	KCNA3
106	HALLMARK_INFLAMMATORY_RESPONSE	KCNJ2
107	HALLMARK_INFLAMMATORY_RESPONSE	KCNMB2
108	HALLMARK_INFLAMMATORY_RESPONSE	KIF1B
109	HALLMARK_INFLAMMATORY_RESPONSE	KLF6
110	HALLMARK_INFLAMMATORY_RESPONSE	LAMP3
111	HALLMARK_INFLAMMATORY_RESPONSE	LCK
112	HALLMARK_INFLAMMATORY_RESPONSE	LCP2
113	HALLMARK_INFLAMMATORY_RESPONSE	LDLR
114	HALLMARK_INFLAMMATORY_RESPONSE	LIF
115	HALLMARK_INFLAMMATORY_RESPONSE	LPAR1
116	HALLMARK_INFLAMMATORY_RESPONSE	LTA
117	HALLMARK_INFLAMMATORY_RESPONSE	LY6E
118	HALLMARK_INFLAMMATORY_RESPONSE	LYN
119	HALLMARK_INFLAMMATORY_RESPONSE	MARCO
120	HALLMARK_INFLAMMATORY_RESPONSE	MEFV
121	HALLMARK_INFLAMMATORY_RESPONSE	MEP1A
122	HALLMARK_INFLAMMATORY_RESPONSE	MET
123	HALLMARK_INFLAMMATORY_RESPONSE	MMP14
124	HALLMARK_INFLAMMATORY_RESPONSE	MSR1
125	HALLMARK_INFLAMMATORY_RESPONSE	MXD1
126	HALLMARK_INFLAMMATORY_RESPONSE	MYC
127	HALLMARK_INFLAMMATORY_RESPONSE	NAMPT
128	HALLMARK_INFLAMMATORY_RESPONSE	NDP
129	HALLMARK_INFLAMMATORY_RESPONSE	NFKB1
130	HALLMARK_INFLAMMATORY_RESPONSE	NFKBIA
131	HALLMARK_INFLAMMATORY_RESPONSE	NLRP3
132	HALLMARK_INFLAMMATORY_RESPONSE	NMI
133	HALLMARK_INFLAMMATORY_RESPONSE	NMUR1
134	HALLMARK_INFLAMMATORY_RESPONSE	NOD2
135	HALLMARK_INFLAMMATORY_RESPONSE	NPFFR2
136	HALLMARK_INFLAMMATORY_RESPONSE	OLR1
137	HALLMARK_INFLAMMATORY_RESPONSE	OPRK1
138	HALLMARK_INFLAMMATORY_RESPONSE	OSM
139	HALLMARK_INFLAMMATORY_RESPONSE	OSMR
140	HALLMARK_INFLAMMATORY_RESPONSE	P2RX4
141	HALLMARK_INFLAMMATORY_RESPONSE	P2RX7
142	HALLMARK_INFLAMMATORY_RESPONSE	P2RY2
143	HALLMARK_INFLAMMATORY_RESPONSE	PCDH7
144	HALLMARK_INFLAMMATORY_RESPONSE	PDE4B
145	HALLMARK_INFLAMMATORY_RESPONSE	PDPN
146	HALLMARK_INFLAMMATORY_RESPONSE	PIK3R5
147	HALLMARK_INFLAMMATORY_RESPONSE	PLAUR
148	HALLMARK_INFLAMMATORY_RESPONSE	PROK2
149	HALLMARK_INFLAMMATORY_RESPONSE	PSEN1
150	HALLMARK_INFLAMMATORY_RESPONSE	PTAFR
151	HALLMARK_INFLAMMATORY_RESPONSE	PTGER2
152	HALLMARK_INFLAMMATORY_RESPONSE	PTGER4
153	HALLMARK_INFLAMMATORY_RESPONSE	PTGIR
154	HALLMARK_INFLAMMATORY_RESPONSE	PTPRE
155	HALLMARK_INFLAMMATORY_RESPONSE	PVR
156	HALLMARK_INFLAMMATORY_RESPONSE	RAF1
157	HALLMARK_INFLAMMATORY_RESPONSE	RASGRP1
158	HALLMARK_INFLAMMATORY_RESPONSE	RELA
159	HALLMARK_INFLAMMATORY_RESPONSE	RGS1
160	HALLMARK_INFLAMMATORY_RESPONSE	RGS16
161	HALLMARK_INFLAMMATORY_RESPONSE	RHOG
162	HALLMARK_INFLAMMATORY_RESPONSE	RIPK2
163	HALLMARK_INFLAMMATORY_RESPONSE	RNF144B
164	HALLMARK_INFLAMMATORY_RESPONSE	ROS1
165	HALLMARK_INFLAMMATORY_RESPONSE	RTP4
166	HALLMARK_INFLAMMATORY_RESPONSE	SCARF1
167	HALLMARK_INFLAMMATORY_RESPONSE	SCN1B
168	HALLMARK_INFLAMMATORY_RESPONSE	SELE
169	HALLMARK_INFLAMMATORY_RESPONSE	SELENOS
170	HALLMARK_INFLAMMATORY_RESPONSE	SELL
171	HALLMARK_INFLAMMATORY_RESPONSE	SEMA4D
172	HALLMARK_INFLAMMATORY_RESPONSE	SERPINE1
173	HALLMARK_INFLAMMATORY_RESPONSE	SGMS2
174	HALLMARK_INFLAMMATORY_RESPONSE	SLAMF1
175	HALLMARK_INFLAMMATORY_RESPONSE	SLC11A2
176	HALLMARK_INFLAMMATORY_RESPONSE	SLC1A2
177	HALLMARK_INFLAMMATORY_RESPONSE	SLC28A2
178	HALLMARK_INFLAMMATORY_RESPONSE	SLC31A1
179	HALLMARK_INFLAMMATORY_RESPONSE	SLC31A2
180	HALLMARK_INFLAMMATORY_RESPONSE	SLC4A4
181	HALLMARK_INFLAMMATORY_RESPONSE	SLC7A1
182	HALLMARK_INFLAMMATORY_RESPONSE	SLC7A2
183	HALLMARK_INFLAMMATORY_RESPONSE	SPHK1
184	HALLMARK_INFLAMMATORY_RESPONSE	SRI
185	HALLMARK_INFLAMMATORY_RESPONSE	STAB1
186	HALLMARK_INFLAMMATORY_RESPONSE	TACR1
187	HALLMARK_INFLAMMATORY_RESPONSE	TACR3
188	HALLMARK_INFLAMMATORY_RESPONSE	TAPBP
189	HALLMARK_INFLAMMATORY_RESPONSE	TIMP1
190	HALLMARK_INFLAMMATORY_RESPONSE	TLR1
191	HALLMARK_INFLAMMATORY_RESPONSE	TLR2
192	HALLMARK_INFLAMMATORY_RESPONSE	TLR3
193	HALLMARK_INFLAMMATORY_RESPONSE	TNFAIP6
194	HALLMARK_INFLAMMATORY_RESPONSE	TNFRSF1B
195	HALLMARK_INFLAMMATORY_RESPONSE	TNFRSF9
196	HALLMARK_INFLAMMATORY_RESPONSE	TNFSF10
197	HALLMARK_INFLAMMATORY_RESPONSE	TNFSF15
198	HALLMARK_INFLAMMATORY_RESPONSE	TNFSF9
199	HALLMARK_INFLAMMATORY_RESPONSE	TPBG
200	HALLMARK_INFLAMMATORY_RESPONSE	VIP
