# Supplementary material for: Macrophage-Related Testicular Inflammation in Individuals with Idiopathic Non-Obstructive Azoospermia: A Single-Cell Analysis
Source: Int J Mol Sci. 2023 May 16;24(10):8819. doi: 10.3390/ijms24108819 (PMC10218437; doi:10.3390/ijms24108819)
Supplement: Supplementary file 1 [file ijms-24-08819-s001.zip › Table S3.xlsx]

## Sheet: Sheet1
Seurat_cluster	cell_type	cell_type_short_name
0	Peritubular myoid cell	PTM_cells
1	leydig cells	Leydig_cell
2	spermatid	Spermatid
3	Sertoli cells	Sertoli_cells
4	leydig cells	Leydig_cell
5	spermatid	Spermatid
6	SPC(spermatocytes)	Spermatocyte
7	Spermatogonia	Spermatogonia
8	macrophages	Macrophages
9	spermatid	Spermatid
10	SPC(spermatocytes)	Spermatocyte
11	spermatid	Spermatid
12	Spermatogonia	Spermatogonia
13	SPC(spermatocytes)	Spermatocyte
14	spermatid	Spermatid
15	leydig cells	Leydig_cell
16	spermatid	Spermatid
17	vascular smooth muscle (VSM) cells	VSM_cells
18	leydig cells	Leydig_cell
19	endotheliocytes	Endotheliocyte
20	Peritubular myoid cell	PTM_cells
21	Spermatogonia	Spermatogonia
22	spermatid	Spermatid
23	Sertoli cells	Sertoli_cells
24	leydig cells	Leydig_cell
25	Sertoli cells	Sertoli_cells
26	macrophages	Macrophages
