# Supplementary material for: Macrophage-Related Testicular Inflammation in Individuals with Idiopathic Non-Obstructive Azoospermia: A Single-Cell Analysis
Source: Int J Mol Sci. 2023 May 16;24(10):8819. doi: 10.3390/ijms24108819 (PMC10218437; doi:10.3390/ijms24108819)
Supplement: Supplementary file 1 [file ijms-24-08819-s001.zip › Table S5.xlsx]

## Sheet: Sheet1
Spermatogonial stem cells(SSC)	differentiating spg	differentiated spg
GFRA1	KIT	KIT
UTF1	MKI67	MKI67
SMS	DMRT1	DMRT1
	NANOS3	STRA8
Seurat_cluster	cell_type	cell_type_short_name
0	differentiating spg	diff_ing_SPG
1	differentiating spg	diff_ing_SPG
2	differentiated spg	diff_ed_SPG
3	differentiated spg	diff_ed_SPG
4	Spermatogonial stem cells	SSC
5	Spermatogonial stem cells	SSC
