# Supplementary material for: Macrophage-Related Testicular Inflammation in Individuals with Idiopathic Non-Obstructive Azoospermia: A Single-Cell Analysis
Source: Int J Mol Sci. 2023 May 16;24(10):8819. doi: 10.3390/ijms24108819 (PMC10218437; doi:10.3390/ijms24108819)
Supplement: Supplementary file 1 [file ijms-24-08819-s001.zip › Table S6.xlsx]

## Sheet: Sheet1
	gene_name	module	kME
487	MEGF11	blue	-0.00589512
488	CTB.181F24.1	blue	-0.00589343
489	RP11.148B18.1	blue	-0.0058862
490	AP003025.2	blue	-0.0058783
491	SLC5A2	blue	-0.00587154
492	LINC01096	blue	-0.00584281
493	HECW1	blue	-0.00572072
494	SPATA9	blue	-0.00572002
495	CCDC62	blue	-0.00571601
496	MIR3976HG	blue	-0.00570639
497	SAXO1	blue	-0.00569502
498	RP13.60M5.2	blue	-0.0055894
499	RBAKDN	blue	-0.00558764
500	RP11.38F22.1	blue	-0.0055797
501	TISP43	blue	-0.00557897
502	AC004070.1	blue	-0.00556726
503	SRD5A2	blue	-0.00551729
504	KLF17	blue	-0.0054611
505	C10orf67	blue	-0.00542332
506	PSORS1C1	blue	-0.00524981
507	TEKT2	blue	-0.00510896
508	RIBC1	blue	-0.00507972
509	USP3.AS1	blue	-0.00493024
510	SMIM6	blue	-0.00469529
511	RP11.217B7.3	blue	-0.00460504
512	MEIG1	blue	-0.00451819
513	FBXO24	blue	-0.0044608
514	C22orf23	blue	-0.00445591
515	C1orf87	blue	-0.00427877
516	RP11.475O6.1	blue	-0.00427877
517	CIB4	blue	-0.00427877
518	ZSWIM2	blue	-0.00427877
519	PAGE5	blue	-0.00427877
520	CNBD1	blue	-0.00427877
521	CFAP157	blue	-0.00427877
522	ALKBH3.AS1	blue	-0.00427877
523	CCDC38	blue	-0.00427877
524	ITPKA	blue	-0.00427877
525	UBE2Q2L	blue	-0.00427877
526	AC015922.6	blue	-0.00427877
527	RP4.726F1.2	blue	-0.00427877
528	C4orf22	blue	-0.00427877
529	C6orf229	blue	-0.00427877
530	GRID1.AS1	blue	-0.00427877
531	CTD.3187F8.11	blue	-0.00427877
532	RP11.402G3.3	blue	-0.0041039
533	RP11.428J1.5	blue	-0.00405695
534	ODF3L2	blue	-0.00385594
535	PPM1J	blue	-0.00382073
536	TULP2	blue	-0.00366314
537	TSPAN1	blue	-0.00358335
538	FLJ35934	blue	-0.00341523
539	COX8C	blue	-0.00307763
540	AL450226.2	blue	-0.00291224
541	KIF2B	blue	-0.00275263
542	RP13.39P12.3	blue	-0.00266516
543	TDRD6	blue	-0.00254167
544	SPATA24	blue	-0.00245477
545	C9orf116	blue	-0.00236063
546	CFAP53	blue	-0.00235663
547	AC002467.7	blue	-0.00222891
548	SPATA33	blue	-0.00207948
549	TTC39A	blue	-0.00205892
550	PAPOLB	blue	-0.00164014
551	IGSF11	blue	-0.00163562
552	FAM209A	blue	-0.00149818
553	FAM221B	blue	-0.00144984
554	C16orf95	blue	-0.001384
555	RP11.30L15.6	blue	-0.00124161
556	FUZ	blue	-0.00122467
557	CTD.2184C24.2	blue	-0.000685124
558	CCDC183	blue	-0.000655213
559	MAEL	blue	-0.000123616
560	SYCP3	blue	5.18777e-05
561	SPA17	blue	0.000117251
562	KRBOX1	blue	0.000288832
563	FABP12	blue	0.00071838
564	DNAJB7	blue	0.00190603
565	LINC00467	blue	0.00211619
566	FREM1	blue	0.00212575
567	FAM229A	blue	0.00223034
568	PRMT5.AS1	blue	0.00236781
569	FAM134B	blue	0.00280525
570	PCSK4	blue	0.00286404
571	C11orf65	blue	0.00301381
572	DDX25	blue	0.00301848
573	C16orf86	blue	0.00304454
574	ZNF295.AS1	blue	0.00334937
575	BCL2L14	blue	0.00353349
576	VWA3B	blue	0.00429359
577	PCP2	blue	0.00451514
578	AF131216.1	blue	0.00457145
579	PPEF1	blue	0.00501516
580	LDHC	blue	0.00508024
581	C9orf43	blue	0.00525136
582	SMIM2.AS1	blue	0.00529047
583	FSIP1	blue	0.00560398
584	LINC00221	blue	0.00571149
585	FAM187B	blue	0.00607372
586	C1QTNF9B.AS1	blue	0.00613833
587	OAZ3	blue	0.00646917
588	C2orf74	blue	0.00692002
589	OLAH	blue	0.00718258
590	ZCWPW2	blue	0.00733611
591	TMEM191B	blue	0.00757966
592	CCDC89	blue	0.00758081
593	DNAJC5B	blue	0.0082353
594	DPP10.AS1	blue	0.00830679
595	SUN3	blue	0.00903184
596	LEMD1	blue	0.00944718
597	RP11.680A11.5	blue	0.00945141
598	ARHGAP26.AS1	blue	0.0094927
599	FAM71F2	blue	0.00957307
600	RP11.231D20.2	blue	0.0103091
601	SH3RF2	blue	0.0103937
602	CAPN3	blue	0.0105246
603	TEX37	blue	0.0105523
604	SPESP1	blue	0.0107441
605	XXyac.YX155B6.5	blue	0.0109128
606	TEX22	blue	0.011065
607	C9orf153	blue	0.0112933
608	TMEM191C	blue	0.0115305
609	EFCAB1	blue	0.0117772
610	ACTL10	blue	0.0122667
611	C16orf46	blue	0.0125688
612	KIF2C	blue	0.0126197
613	RP13.401N8.1	blue	0.0127088
614	TMEM247	blue	0.0128513
615	MTX1	blue	0.0132674
616	MAPT	blue	0.0134237
617	C11orf70	blue	0.0136983
618	C1QTNF3	blue	0.0138861
619	CCDC180	blue	0.0140959
620	LMNTD2	blue	0.0143956
621	FBXL13	blue	0.0144759
622	DCST2	blue	0.0154884
623	MORN2	blue	0.0155443
624	MORN3	blue	0.016119
625	ST6GALNAC2	blue	0.0173083
626	JARID2.AS1	blue	0.0188807
627	RFPL3S	blue	0.0196204
628	PCAT6	blue	0.0202478
629	FAM229B	blue	0.0209446
630	NDUFV2	blue	0.0210236
631	CDKN2A	blue	0.0212803
632	C10orf82	blue	0.0217748
633	HEXIM2	blue	0.021779
634	PLCH1	blue	0.0237319
635	CXorf65	blue	0.0244999
636	KRTCAP2	blue	0.0252023
637	LURAP1	blue	0.0253844
638	RP11.696N14.1	blue	0.025874
639	ITIH4	blue	0.0258897
640	DNALI1	blue	0.0264961
641	SOHLH2	blue	0.0270983
642	CABYR	blue	0.027109
643	PDE1A	blue	0.0279477
644	RP4.569M23.5	blue	0.0285614
645	SYCE2	blue	0.0290478
646	TIMD4	blue	0.0291574
647	TUBG1	blue	0.030346
648	NDNF	blue	0.0305817
649	RPL17	blue	0.0306043
650	WDR64	blue	0.0325163
651	TCTEX1D2	blue	0.0347099
652	PCYT2	blue	0.0351534
653	HOOK1	blue	0.0360633
654	PROCA1	blue	0.0373262
655	CCDC7	blue	0.0376644
656	SPATA18	blue	0.0384527
657	AP1M2	blue	0.0387296
658	PODXL2	blue	0.0398024
659	KNSTRN	blue	0.0398286
660	CLPB	blue	0.040384
661	IFT22	blue	0.0409352
662	ZNHIT2	blue	0.0412592
663	C11orf71	blue	0.0442186
664	FAM92A1	blue	0.0446521
665	TRIM36	blue	0.0451318
666	AZIN1.AS1	blue	0.0505277
667	YPEL1	blue	0.0516082
668	CCNB1	blue	0.0520141
669	ODF2	blue	0.0603248
670	FHL5	blue	0.0639137
671	NDUFA13	blue	0.0640427
672	EIF5A2	blue	0.0650509
673	GRK4	blue	0.0716975
674	ABHD17A	blue	0.0729382
675	SWI5	blue	0.0786028
676	TMEM53	blue	0.0813448
677	CARHSP1	blue	0.082168
678	DGCR6L	blue	0.0830404
679	SPATA6	blue	0.0852049
680	PGP	blue	0.0883988
681	SAMD4A	blue	0.101561
682	ALKBH7	blue	0.119366
683	DNAJC4	blue	0.13621
684	DCUN1D1	blue	0.150881
685	MPC2	blue	0.155243
686	GPX4	blue	0.281327
